# Supplementary material for: Clinical usefulness of conversion surgery for unresectable pancreatic cancer diagnosed on multidetector computed tomography imaging: Results from a multicenter observational cohort study by the Hokkaido Pancreatic Cancer Study Group (HOPS UR‐01)
Source: Ann Gastroenterol Surg. 2019 Jul 9;3(5):523–33. doi: 10.1002/ags3.12272 (PMC6749954; doi:10.1002/ags3.12272)
Supplement: Supplementary file 1 [file AGS3-3-523-s001.xlsx]

## Sheet: Suppl. Table 1
Supplementary Table 1. Summary of individual patients who underwent conversion surgery
Gender	Age	Clinical findings†								Biliary drainage	Histological confirmation		Treatment line					Perioperative findings				Pathological findings†									Adj. Tx	Outcome
		Location (Phbt)	Tumor diameter (mm)	cT		cN	cM		UR Type				1st	2nd	Duration (months)	RECIST response		Procedures	Morbidity (CD grade)	LOS (days)		Grade	pN (No. of LNM)				R	pStage	Evans grade			Recurrence (months after surgery)	OS (months from initial treatment)
				PV	A		HEP	PER																No. of HLN	pPV	pA
F	71	h	30	p-sm	0	0	0	0	LA	-	Present		Gem		31.8667	PR		SSPPD+PVR	0	31		pCR	0	37	0	0	0	0	IV		None	None	47.7667	Alive
M	66	h	24	0	sm	0	1	0	M	SEMS	Present		GS		26	SD		SSPPD	II	40		wel	0	24	0	0	0	IIA	II		S-1	None	40.4667	Alive
M	51	b	16	sm	0	0	0	0	LA	-	Present		FFX	CRT	13.0667	PR		SSPPD	0	26		wel	0	27			0	IIB	IIb		None	HEP† (24)	44.1333	Died
F	73	h	27	0	Ao	0	0	0	LA	PTBD	Present		GS		3.4	SD		PD-PVR	II	44		mod	1 (1)	22	0	0	1	IIB	I		S-1	LYM†‡ (21)	36.4333	Died
F	71	b	23	p	sm	0	0	0	LA	-	Present		GS	CRT	5.8	PR		DP	0	13		mod	0	9	0	0	0	IIA	IIa		S-1	None	41.1	Alive
M	52	bh	36	sm	0	0	0	0	LA	-	Present		FFX		10.3	PR		PD	II	28		NA	1 (1)	15	0	0	0	I	III		S-1	Remnant pancres (17)	41.3333	Alive
M	68	h	35	sm	0	0	0	0	LA	SEMS	Present		FFX	CRT	11.6333	PR		SSPPD-PVR	0	26		pCR	0	56	0	0	0	0	IV		S-1	None	34.9	Alive
M	73	h	30	p-sm	0	0	0	0	LA	SEMS	Present		CRT	GnP	10.2667	PR		PD	0	34		pCR	0	ND	0	0	0	0	Ⅳ		None	PUL† (19)	35.3	Alive
F	62	bh	30	p-sm	0	0	1	0	M	-	Absent		CRT	GnP	9.6	SD		SSPPD+PVR	0	29		wel	0	35	0	0	0	III	IIa		S-1	Remnant pancreas (13)	35.2	Alive
M	48	hb	37	p-sm	0	0	0	0	LA	PS	Present		CRT		1.93333	PR		SSPPD+PVR	II	19		wel	1 (3)	43	1	0	0	III	IIb		None	HEP†, PER† (8)	15.4667	Died
M	45	h	15	p	ch	0	0	0	LA	SEMS	Present		FFX	CRT	7.53333	SD		SSPPD-PVR/HAR	0	27		mod	0	30	0	0	0	Ⅳa	Ⅱa		S-1	None	30.8	Alive
F	73	h	43	sm	sm	0	0	0	LA	-	Present		CRT	Gem	12.8	PR		SSPPD-PVR	IIIa	43		mod	0	32	0	0	0	IIA	IIb		None	PER† (3)	23.1	Died
†Japan Pancreas Society, General rules for the study of pancreatic cancer, seventh edition ‡ Para-aortic lymph node metastasis PV, portal venous system invasion; A, arterial system invasion; HEP, hepatic metastasis; PER, peritoneal metastasis; UR, unresectable; LA, locally advanced; M, metastatic; CD, Clavien-Dindo classification; LOS, Length of postoperative hospital stay; Adj. Tx, adjuvant trea…
