# Supplementary material for: Clinical usefulness of conversion surgery for unresectable pancreatic cancer diagnosed on multidetector computed tomography imaging: Results from a multicenter observational cohort study by the Hokkaido Pancreatic Cancer Study Group (HOPS UR‐01)
Source: Ann Gastroenterol Surg. 2019 Jul 9;3(5):523–33. doi: 10.1002/ags3.12272 (PMC6749954; doi:10.1002/ags3.12272)
Supplement: Supplementary file 2 [file AGS3-3-523-s002.xlsx]

## Sheet: Supl. Table 2
Supplementary Table 2. Factors that predict conversion to radical surgery
Factors		Univariate				Multivariate
		Exp (ß)	95% CI		P value	Exp (ß)	95% CI		P value
Gender	Male vs. female	1.4	0.395	4.963	0.602
Age	< 67 vs. ≥ 67	0.742	0.212	2.599	0.641
Histological confirmation	Adenocarcinoma	0.88	0.089	8.659	0.913
Main tumor location	Head vs. body-tail	0.786	0.21	2.938	0.72
Tumor diameter	< 30 vs. ≥ 30 mm	1.207	0.34	4.281	0.771
Clinical TNM stage †
cT	≤ 3 vs. 4	1.303	0.301	5.638	0.723
PV	0 vs. 1	2.941	0.585	14.796	0.191	1.667	0.288	9.638	0.568
PL	0 vs. 1	3.488	0.41	29.646	0.253
A	0 vs. 1	0.727	0.195	2.715	0.636
cN	0 vs. 1	0	0	.	0.999
cM	0 vs. 1	0.291	0.058	1.459	0.133
ASC	0 vs. 1	0	0	.	0.999
HEP	0 vs. 1	0.782	0.149	4.097	0.771
Biliary drainage	Yes/no	1.16	0.332	4.055	0.816
Reason for unresectability	LA vs. M	0.291	0.058	1.459	0.133	0.461	0.083	2.557	0.376
Treatment ≤ second-line	mFFX or GnP	0.8	0.229	2.799	0.727
	CRT	4.353	1.151	16.468	0.03	3.024	0.702	13.027	0.137
†Japan Pancreas Society, General Rules for the Study of Pancreatic Cancer, seventh edition PV, portal venous system invasion; PL, extrapancreatic nerve plexus invasion; A, arterial system invasion; ASC, ascites on diagnostic imaging; HEP, hepatic metastasis; LA, locally advanced; M, metastatic; mFFX, modified FOLFIRINOX; GnP, gemcitabine plus nab-paclitaxel; CRT, chemoradiotherapy
