# Supplementary material for: Clinical usefulness of conversion surgery for unresectable pancreatic cancer diagnosed on multidetector computed tomography imaging: Results from a multicenter observational cohort study by the Hokkaido Pancreatic Cancer Study Group (HOPS UR‐01)
Source: Ann Gastroenterol Surg. 2019 Jul 9;3(5):523–33. doi: 10.1002/ags3.12272 (PMC6749954; doi:10.1002/ags3.12272)
Supplement: Supplementary file 3 [file AGS3-3-523-s003.xlsx]

## Sheet: Appendix
Supplementary Table 3. The list of contributors
Name	Affiliation
Dr. Masashi Tanno	IMS Sapporo Digestive Disease Center General Hospital
Dr. Joe Matsumoto	Aiiku Hospital
Dr. Sosuke Kato	Iwamizawa Municipal General Hospital
Dr. Kiyotaka Ito	Hokkaido Chuo Rosai Hospital
Dr. Rikihiko Murakawa	Obihiro-Kosei General Hospital
Dr. Hiroyuki Kaneko	Kushiro Red Cross Hospital
Dr. Mikiya Takeuchi	Sapporo Kyoritsu Gorinbashi Hospital
Dr. Masahiro Yosida and Dr. Michihiro Ono	Steel Memorial Muroran Hospital
Dr. Keisuke Ishigami, Akira Sakurai, Masahiro Shitani, and Ayumu Jomen	Sapporo Medical University Hospital
Dr. Nagato Sato	Kushiro City General Hospital
Dr. Toshihumi Kin and Dr. Kei Yane	Teine Keijinkai Hospital
Dr. Yoshinori Suzuki and Dr. Hideyuki Ihara	Tonan Hospital
Dr. Hideaki Hashida	Hakodate Central General Hospital
Dr. Eiichi Tanaka	Hokkaido Gastroenterology Hospital
Dr. Takeshi Matsumoto	Keiyukai-Daini Hospital
Dr. Toshimichi Asano and Dr. Hiroshi Nakatsumi	Hokkaido University Hospital
Dr. Takumi Yamabuki	Hakodate National Hospital
Dr. Masato Nakajima and Dr. Itsuki Sano	Kushiro Rosai Hospital
Dr. Shigeki Abeshima	Yakumo General Hospital
