# Supplementary material for: Clinical usefulness of conversion surgery for unresectable pancreatic cancer diagnosed on multidetector computed tomography imaging: Results from a multicenter observational cohort study by the Hokkaido Pancreatic Cancer Study Group (HOPS UR‐01)
Source: Ann Gastroenterol Surg. 2019 Jul 9;3(5):523–33. doi: 10.1002/ags3.12272 (PMC6749954; doi:10.1002/ags3.12272)
Supplement: Supplementary file 4 [file AGS3-3-523-s004.xlsx]

## Sheet: Acknoledgement
	Supplementary Table 3. The list of contributors
	Name	Affiliation
	Dr. Masashi Tanno	IMS Sapporo Digestive Disease Center General Hospital
	Dr. Joe Matsumoto	Aiiku Hospital
	Dr. Sosuke Kato	Iwamizawa Municipal General Hospital
	Dr. Kiyotaka Ito	Hokkaido Chuo Rosai Hospital
	Dr. Rikihiko Murakawa	Obihiro-Kosei General Hospital
	Dr. Hiroyuki Kaneko	Kushiro Red Cross Hospital
	Dr. Mikiya Takeuchi	Sapporo Kyoritsu Gorinbashi Hospital
	Dr. Masahiro Yosida and Dr. Michihiro Ono	Steel Memorial Muroran Hospital
	Dr. Keisuke Ishigami, Akira Sakurai, Masahiro Shitani, and Ayumu Jomen	Sapporo Medical University Hospital
	Dr. Nagato Sato	Kushiro City General Hospital
	Dr. Toshihumi Kin and Dr. Kei Yane	Teine Keijinkai Hospital
	Dr. Yoshinori Suzuki and Dr. Hideyuki Ihara	Tonan Hospital
	Dr. Hideaki Hashida	Hakodate Central General Hospital
	Dr. Eiichi Tanaka	Hokkaido Gastroenterology Hospital
	Dr. Takeshi Matsumoto	Keiyukai-Daini Hospital
	Dr. Toshimichi Asano and Dr. Hiroshi Nakatsumi	Hokkaido University Hospital
	Dr. Takumi Yamabuki	Hakodate National Hospital
	Dr. Masato Nakajima and Dr. Itsuki Sano	Kushiro Rosai Hospital
	Dr. Shigeki Abeshima	Yakumo General Hospital
